# Supplementary material for: Longitudinal impact of weight change on blood pressure in University students
Source: Hypertens Res. 2025 Sep 11;48(11):2938–49. doi: 10.1038/s41440-025-02370-1 (PMC12586180; doi:10.1038/s41440-025-02370-1)
Supplement: Supplementary file 1 — Supplementary Table 1 [file 41440_2025_2370_MOESM1_ESM.xlsx]

## Sheet: SupplT1
Supplementary Table 1
	Men			Women
	Included students (n = 13,061)	Excluded students (n = 3,386)	p-value	Included students (n = 7,868)	Excluded students (n = 1,668)	p-value
Age, year	19.4 ± 0.6	19.4 ± 0.7	< 0.001	19.2 ± 0.5	19.2 ± 0.6	< 0.001
Height, cm	171.9 ± 5.7	172.2 ± 5.6	0.028	158.9 ± 5.3	159.1 ± 5.3	0.043
Weight, kg	63.1 ± 9.2	63.5 ± 9.8	0.054	50.4 ± 6.3	50.7 ± 6.6	0.078
BMI, kg/m2	21.3 ± 2.8	21.4 ± 3.0	0.327	19.9 ± 2.2	20.0 ± 2.3	0.452
SBP, mmHg	117.9 ± 12.3	117.7 ± 12.6	0.372	103.9 ± 11.3	103.6 ± 11.5	0.362
DBP, mmHg	63.9 ± 8.0	63.6 ± 8.3	0.095	59.3 ± 7.4	59.1 ± 7.5	0.429
BMI category (JASSO-2022), n (%)
Underweight	1,631 (12.5)	402 (11.9)	0.17	1,930 (24.5)	413 (24.8)	0.054
Normal	10,238 (78.4)	2,649 (78.2)		5,756 (73.2)	1,203 (72.1)
Obese	1,192 (9.1)	335 (9.9)		182 (2.3)	52 (3.1)
BP category (JSH-2019), n (%)
Normal BP	7,215 (55.2)	1,929 (57.0)	0.146	7,149 (90.9)	1,498 (89.8)	0.645
High normal BP	3,343 (25.6)	800 (23.6)		522 (6.6)	124 (7.4)
Elevated BP	2,202 (16.9)	572 (16.9)		180 (2.3)	45 (2.7)
Grade I hypertension	280 (2.1)	74 (2.2)		15 (0.2)	1 (0.1)
Grade II hypertension	19 (0.1)	9 (0.3)		1 (0.0)	0 (0.0)
Grade III hypertension	2 (0.0)	2 (0.1)		1 (0.0)	0 (0.0)
Isolated systolic hypertension	282 (2.2)	73 (2.2)	0.991	13 (0.2)	1 (0.1)	0.308
n (%) of 120/80 mmHg or higher	5,846 (44.8)	1,457 (43.0)	0.071	719 (9.1)	170 (10.2)	0.179
*Of the 5,056 individuals, BP data were missing for 2. Compared to the included students, the excluded students had a significantly lower proportion of men (p <0.001）.
Data are presented as mean ± standard deviation (SD), or number (percentage). Chi-square independence tests were used to compare the categorical variables. BMI, Body mass index; SBP, Systolic blood pressure; DBP, Diastolic blood pressure; BP, Blood pressure; JASSO, Japan Society for the Study of Obesity; JSH, The Japanese Society of Hypertension
